# Supplementary material for: Sensibility and Specificity of the VitaPCR™ SARS-CoV-2 Assay for the Rapid Diagnosis of COVID-19 in Older Adults in the Emergency Department
Source: Viruses. 2023 Jan 9;15(1):189. doi: 10.3390/v15010189 (PMC9866422; doi:10.3390/v15010189)
Supplement: Supplementary file 1 [file viruses-15-00189-s001.zip]

Archive with 1 entries (1 files):
- viruses-2085066-supplementary.pdf
